# Supplementary material for: Exogenous Cytokinins Increase Grain Yield of Winter Wheat Cultivars by Improving Stay-Green Characteristics under Heat Stress
Source: PLoS One. 2016 May 20;11(5):e0155437. doi: 10.1371/journal.pone.0155437 (PMC4874672; doi:10.1371/journal.pone.0155437)
Supplement: S1 Dataset — Diurnal changes of mean temperature inside and outside the sheds, grain weight, endosperm cell number, endogenous ZR, GA3, IAA, ABA content for superior and inferior kernels under ambient (AT) and elevated temperature (ET) conditions, and relationship between grain-filling rate, endosperm cell division rate and the hormone concentrations in kernels. Figs 1–11 were plotted based on this excel file. (XLS) [file pone.0155437.s001.xls]

## Sheet: Fig.1
Fig.1 Diurnal changes of mean temperature inside and outside the sheds.
X-axis	Y-axis
Times (h)	t	T
1899-12-31 08:00:00	28.675	31.2
1899-12-31 09:00:00	31.275	34.825
1899-12-31 10:00:00	31.88	35.575
1899-12-31 11:00:00	32.15	35.6
1899-12-31 12:00:00	33.78	36.32
1899-12-31 13:00:00	34.02	36.68
1899-12-31 14:00:00	32.54	36.88
1899-12-31 15:00:00	31.58	34
1899-12-31 16:00:00	29.42	32.42
1899-12-31 17:00:00	27.55	30.1
1899-12-31 18:00:00	25.075	27.5
T and t represent the elevated temperature and ambient temperature conditions, respectively. Hourly value was averaged over 5 days’ measurements.

## Sheet: Fig.2
Fig. 2 Grain weight and grain-filling rate for superior (A, B) and inferior kernels (C, D).
Fig.2A Grain weight										Fig.2A Grain-filling rate
X-axis	Y-axis									X-axis	Y-axis
	mean	SE	mean	SE	mean	SE	mean	SE			Grain filling rate was calculated as the derivative of equation Richards’s growth equation
Days after anthesis (d)	CC		6-BA		HC		H6-BA			Days after anthesis (d)	CC	6-BA	HC	H6-BA
3	2.4721	0.0343	2.9234	0.0613	1.8937	0.0123	2.3145	0.0577		3	0.5094	0.5631	0.4609	0.5329
6	4.4341	0.1138	5.4043	0.2662	3.8221	0.1658	3.7659	0.0046		6	0.8468	0.9216	0.8113	0.9234
9	7.696	0.1042	8.2119	0.0637	7.2241	0.0644	8.1942	0.2042		9	1.2889	1.3927	1.2754	1.4017
12	13.0234	0.1166	14.3273	0.3035	12.0942	0.0252	14.0572	0.3595		12	1.7107	1.8456	1.7099	1.8035
15	17.9454	0.0597	19.1533	0.0289	16.1538	0.2276	17.5708	0.0746		15	1.8864	2.0278	1.8864	1.9353
18	22.5623	0.5577	25.3637	0.2826	20.3762	0.4473	23.9724	0.7797		18	1.689	1.7894	1.7019	1.7469
21	27.3002	0.0028	29.4011	0.358	25.3926	0.1916	28.8861	0.1354		21	1.2496	1.2867	1.2898	1.3654
24	31.5692	0.138	33.7612	0.0681	29.2891	0.2524	31.4298	0.1948		24	0.8001	0.7929	0.8589	0.9589
28	33.4614	0.1781	35.2518	0.2674	32.274	0.1075	37.0506	0.208		28	0.3839	0.3595	0.4399	0.5369
35	33.9694	0.38	36.3621	0.4369	32.1823	0.2125	36.531	0.4517		35	0.0894	0.0759	0.1158	0.1673
Fig.2B Grain weight										Fig.2B Grain-filling rate
X-axis	Y-axis									X-axis	Y-axis
	mean	SE	mean	SE	mean	SE	mean	SE			Grain filling rate was calculated as the derivative of equation Richards’s growth equation
Days after anthesis (d)	CC		6-BA		HC		H6-BA			Days after anthesis (d)	CC	6-BA	HC	H6-BA
3	1.4598	0.1752	2.2981	0.0124	1.4804	0.0804	1.8717	0.0702		3	0.3942	0.4899	0.3212	0.3939
6	3.6912	0.1639	3.8311	0.0622	3.1506	0.0339	2.9667	0.0722		6	0.7607	0.9543	0.6613	0.7894
9	6.2338	0.0538	7.0634	0.1159	4.5602	0.3832	5.3876	0.1005		9	1.2793	1.5067	1.1399	1.2849
12	10.2152	0.0688	11.297	0.1658	8.7435	0.1482	10.7315	0.3728		12	1.8237	1.9638	1.6314	1.732
15	16.4148	0.0761	19.2603	1.9729	14.5765	0.2179	15.9507	0.1172		15	2.175	2.173	1.9532	1.9868
18	25.5025	0.3931	27.0912	0.0148	21.7185	0.0877	22.9191	0.0415		18	2.1861	2.1072	1.999	1.999
21	28.8977	0.4001	31.401	0.1872	27.0977	0.1734	28.2164	0.1275		21	1.8972	1.8457	1.8	1.8158
24	34.3377	0.3022	34.4012	0.26	30.3291	0.3071	32.6792	0.1357		24	1.4687	1.499	1.4694	1.5268
28	39.9622	0.2154	42.0556	0.2636	36.3022	0.2588	38.0512	0.0286		28	0.923	1.0462	1.0068	1.1124
35	43.7504	0.5606	46.7587	0.2672	41.4621	0.9116	44.2195	0.1401		35	0.3396	0.4876	0.4372	0.5536
Fig.2C Grain weight										Fig.2C Grain-filling rate
X-axis	Y-axis									X-axis	Y-axis
	mean	SE	mean	SE	mean	SE	mean	SE			Grain filling rate was calculated as the derivative of equation Richards’s growth equation
Days after anthesis (d)	CC		6-BA		HC		H6-BA			Days after anthesis (d)	CC	6-BA	HC	H6-BA
6	2.6838	0.0792	3.3981	0.1222	2.1096	0.0371	2.6805	0.107		6	0.7135	1.0271	0.6778	0.6451
9	5.2544	0.0139	6.0252	0.3545	4.9919	0.0547	5.0975	0.0988		9	1.227	1.6515	1.2359	1.1199
12	10.185	0.135	11.0915	0.0609	8.2836	0.1992	9.439	0.061		12	1.6007	1.9686	1.5882	1.5582
15	15.5286	0.0376	17.6845	0.2246	14.1972	0.1399	14.8021	0.4021		15	1.5446	1.8259	1.5144	1.6197
18	16.8932	0.3805	19.5303	0.4064	16.4014	0.1236	17.4213	0.3546		18	1.1489	1.4076	1.1603	1.2543
21	22.5134	0.3765	23.769	0.0477	20.6684	0.3348	22.4783	0.1558		21	0.7118	0.9587	0.7703	0.7736
24	23.8488	0.3328	25.9333	0.5091	22.7422	0.0273	23.4229	0.2294		24	0.3949	0.6043	0.4688	0.414
28	24.2726	0.0605	27.387	0.2127	23.1446	0.7128	24.4924	0.3647		28	0.1648	0.3048	0.2245	0.1608
35	25.411	0.3277	28.2402	1.768	23.8753	0.0846	24.8269	0.3269		35	0.0325	0.0845	0.0567	0.0275
Fig.2D Grain weight										Fig.2D Grain-filling rate
X-axis	Y-axis									X-axis	Y-axis
	mean	SE	mean	SE	mean	SE	mean	SE			Grain filling rate was calculated as the derivative of equation Richards’s growth equation
Days after anthesis (d)	CC		6-BA		HC		H6-BA			Days after anthesis (d)	CC	6-BA	HC	H6-BA
6	2.1952	0.0524	2.4436	0.057	1.9671	0.0099	1.7962	0.122		6	0.5293	0.6596	0.4456	0.5131
9	4.1001	0.0261	4.7984	0.0869	3.3896	0.0239	3.9	0.3		9	0.9096	1.1808	0.7613	0.9064
12	8.2674	0.6268	10.1546	0.3303	7.1945	0.141	7.99	0.1893		12	1.3937	1.7329	1.2048	1.3922
15	13.7979	0.0724	15.2808	0.1989	12.4225	0.1442	13.5464	0.2057		15	1.8255	2.0619	1.677	1.798
18	17.6004	0.3847	20.6064	0.1923	16.5036	0.3297	17.5414	0.344		18	1.984	2.0196	1.935	1.9237
21	24.5426	0.2346	28.7026	0.1395	21.4059	0.2362	23.1782	0.1782		21	1.7847	1.686	1.7812	1.7241
24	28.3738	0.1619	30.232	0.5425	27.4341	0.4729	28.0778	0.778		24	1.3642	1.2498	1.3201	1.3359
28	34.5478	0.1374	36.1627	0.0257	32.1061	0.862	33.9273	0.1917		28	0.7949	0.7422	0.69	0.8103
35	36.1677	0.5775	38.536	0.464	33.1392	0.0876	35.48	0.6328		35	0.2373	0.2504	0.1581	0.2666

## Sheet: Fig.3
Fig. 3 Effects of high temperature and exogenous ZR on kernels number at 10 days after anthesis.
Fig.3A
		mean	SE	mean	SE	mean	SE	mean	SE
		NZR		ZR		HNZR		HZR
X-axis	Superior	29.1333	0.2364	29.4667	0.2906	27.0667	0.3157	28.8667	0.3217
	Inferior	15.1333	0.1919	15.4667	0.2364	6.0667	0.1817	7.5333	0.1333
Fig.3B
		mean	SE	mean	SE	mean	SE	mean	SE
		NZR		ZR		HNZR		HZR
X-axis	Superior	26.1333	0.2572	26.4667	0.3015	24.0667	0.2987	25.8667	0.3306
	Inferior	7.6	0.2138	8.2	0.2619	3.6	0.235	5.9333	0.2482

## Sheet: Fig.4
Fig. 3 Effects of high temperature and exogenous ZR on kernels weight at 10 days after anthesis.
Fig.3A
		mean	SE	mean	SE	mean	SE	mean	SE
		NZR		ZR		HNZR		HZR
X-axis	Superior	7.2	0.21	8.01	0.31	5.68	0.246	6.6978	0.2042
	Inferior	5.5364	0.2541	6.6389	0.3545	4.4216	0.2543	5.0975	0.1645
Fig.3B
		mean	SE	mean	SE	mean	SE	mean	SE
		NZR		ZR		HNZR		HZR
X-axis	Superior	6.6872	0.2562	7.5512	0.1159	4.9602	0.1832	5.3876	0.1005
	Inferior	4.159	0.2261	5.7984	0.1369	3.3896	0.1239	3.9	0.1241

## Sheet: Fig.5
Fig. 5 Endosperm cell number and endosperm cell division rate for suprtior (A, B) and inferior kernels (C, D).
Fig.2A Endosperm cell number										Fig.2A Endosperm cell division rate
X-axis	Y-axis									X-axis	Y-axis
	mean	SE	mean	SE	mean	SE	mean	SE			Endosperm cell division rate was calculated as the derivative of equation Richards’s growth equation
Days after anthesis (d)	CC		6-BA		HC		H6-BA			Days after anthesis (d)	CC	6-BA	HC	H6-BA
3	9.837	0.2631	10.4641	0.38	6.2796	0.1926	7.1626	0.534		3	1.1828	1.2513	1.1508	1.2828
6	11.6916	0.5234	19.7935	0.44	8.899	0.2296	9.3072	0.314		6	2.4744	2.9398	2.2394	2.5959
9	21.2478	0.5926	25.7657	1.471	19.6478	0.5294	23.0362	0.362		9	5.176	6.9034	4.3574	5.252
12	43.7516	2.826	46.5237	1.083	39.3765	1.1953	45.009	2.226		12	10.8056	15.9904	8.4607	10.5724
15	87.5289	6.7937	130.104	4.1643	72.356	3.891	89.5391	4.769		15	21.1188	26.9821	15.5796	19.0531
18	157.503	3.6397	170.21	2.0239	123.531	2.3274	140.855	2.0589		18	12.542	5.2921	12.0874	9.6994
21	167.812	1.9037	180.372	5.16	135.636	2.3966	150.443	2.2143		21	0.6008	0.2267	0.9259	0.6286
24	162.11	0.9761	184.547	3.4134	139.414	2.0093	153.002	3.1442		24	0.0182	0.0085249	0.0375	0.0278
Fig.2B Endosperm cell number										Fig.2B Endosperm cell division rate
X-axis	Y-axis									X-axis	Y-axis
	mean	SE	mean	SE	mean	SE	mean	SE			Endosperm cell division rate was calculated as the derivative of equation Richards’s growth equation
Days after anthesis (d)	CC		6-BA		HC		H6-BA			Days after anthesis (d)	CC	6-BA	HC	H6-BA
3	14.0263	0.5707	18.8389	1.0963	7.5279	0.4003	10.0063	0.6789		3	1.9072	2.3799	0.7086	1.6178
6	21.7915	0.146	23.9347	0.5247	9.894	0.2328	18.4178	0.5222		6	3.8077	4.6733	1.8411	4.0112
9	26.0657	0.412	35.521	1.54	23.012	0.4634	25.7363	1.0742		9	7.587	9.1289	4.5524	9.2327
12	64.7954	1.0386	75.69	3.1945	60.6776	2.2015	70.425	2.1103		12	14.7476	17.0416	9.3535	16.9319
15	124.904	2.4264	146.421	1.2868	113.752	1.8053	132.129	2.143		15	22.5788	22.7705	11.4178	18.5944
18	177.649	1.9259	190.131	3.1401	162.208	1.9259	169.152	2.1723		18	10.5823	9.4638	6.2717	10.4978
21	190.003	1.0752	206.143	3.411	176.9	1.5771	190.564	2.0977		21	1.3356	1.4043	1.9737	3.7864
24	196.179	1.4426	210.243	2.543	187.12	1.1151	201.899	2.7189		24	0.1238	0.1631	0.5053	1.1382
Fig.2C Endosperm cell number										Fig.2C Endosperm cell division rate
X-axis	Y-axis									X-axis	Y-axis
	mean	SE	mean	SE	mean	SE	mean	SE			Endosperm cell division rate was calculated as the derivative of equation Richards’s growth equation
Days after anthesis (d)	CC		6-BA		HC		H6-BA			Days after anthesis (d)	CC	6-BA	HC	H6-BA
6	12.1181	0.2749	14.0434	0.6897	10.7357	0.3159	11.0934	0.6625		6	1.7827	2.3922	1.64	3.6183
9	19.2301	0.8305	24.121	2.0154	13.5064	0.6163	22.1512	0.8212		9	2.8209	3.8687	2.7847	6.1077
12	27.6808	1.1942	40.1245	1.9244	26.0794	1.0295	29.1251	2.4342		12	4.4515	6.0926	4.3225	9.3345
15	46.1346	2.4339	58.4536	2.4567	41.178	2.2464	53.4487	2.7731		15	6.5655	6.8207	4.8235	9.2126
18	63.8259	2.6246	73.4832	3.451	51.4725	1.8795	58.3329	1.6131		18	3.6243	1.5991	2.6599	3.6251
21	67.1052	0.5983	74.003	1.5219	56.649	0.5746	64.114	0.5727		21	0.2376	0.1215	0.7782	0.7474
24	68.2177	1.919	73.4341	1.2242	58.3599	1.4255	66.339	0.5739		24	0.0096	0.0079416	0.1769	0.1286
Fig.2D Endosperm cell number										Fig.2D Endosperm cell division rate
X-axis	Y-axis									X-axis	Y-axis
	mean	SE	mean	SE	mean	SE	mean	SE			Endosperm cell division rate was calculated as the derivative of equation Richards’s growth equation
Days after anthesis (d)	CC		6-BA		HC		H6-BA			Days after anthesis (d)	CC	6-BA	HC	H6-BA
6	11.3497	0.505	12.2387	0.3473	8.8749	0.3269	10.3651	0.2654		6	2.1928	3.5425	1.7013	3.098
9	22.0009	0.3562	26.7413	1.4416	13.8953	0.6	24.1406	0.5274		9	3.5449	5.8845	2.9535	5.3881
12	32.0273	1.0911	45.3357	1.937	27.5932	1.7066	40.5603	1.6543		12	4.7527	6.3214	4.3134	5.8741
15	47.8912	1.9387	62.4237	2.3568	38.2412	1.1438	56.3278	0.6279		15	4.014	4.374	4.1484	3.808
18	55.4725	2.1014	71.3249	2.4587	50.229	2.1647	64.2761	1.4592		18	1.8301	2.2338	2.2148	1.7247
21	58.8502	2.489	76.5436	3.5812	52.7439	2.6497	67.2384	2.3157		21	0.5623	0.9741	0.7751	0.6577
24	60.3255	1.0386	78.2355	2.3813	54.8946	1.1765	68.6982	2.6821		24	0.1498	0.3961	0.2275	0.2344

## Sheet: Fig.6
Fig. 6 ZR content for superior (A, B) and inferior kernels (C, D).
Fig.6A										Fig.6B
X-axis	Y-axis									X-axis	Y-axis
	mean	SE	mean	SE	mean	SE	mean	SE			mean	SE	mean	SE	mean	SE	mean	SE
Days after anthesis (d)	CC		6-BA		HC		H6-BA			Days after anthesis (d)	CC		6-BA		HC		H6-BA
3	1.4674	0.0923	5.2961	0.0501	1.1391	0.0853	2.441	0.2551		3	3.7833	0.6288	5.473	0.1607	1.7299	0.116	2.398	0.1411
6	10.9876	1.586	12.4396	0.7782	5.8659	0.0534	7.7582	0.1168		6	13.4032	0.367	19.1135	0.6394	2.9497	0.8137	4.8979	0.2179
9	7.0209	0.0709	14.029	0.0398	5.7661	0.1064	6.3945	0.0273		9	7.7227	0.073	10.683	0.0222	6.3768	0.0649	8.6385	0.0486
12	6.5516	0.0095	12.5534	0.2414	3.5452	0.0206	5.7002	0.0588		12	12.318	0.0302	14.1275	0.0112	8.345	0.2306	10.278	0.0094
15	14.3787	0.424	15.4403	0.7237	8.9309	0.2567	17.8682	0.4997		15	18.9676	0.971	21.715	0.8557	13.5331	0.7049	15.5933	0.0598
18	17.2916	1.2448	19.531	0.5796	13.3731	0.2311	20.171	0.356		18	21.3638	1.2059	28.9451	0.2322	16.7361	2.4701	22.7788	0.5168
21	12.1594	0.4344	18.1458	0.7962	5.1958	0.0075	17.1401	0.8314		21	14.6374	0.4454	20.1823	0.0227	10.8716	0.7987	12.5303	0.2278
24	4.8492	0.1097	8.4811	0.0739	4.5575	0.1712	5.5492	0.6748		24	7.6857	0.0698	13.8639	0.0802	5.4395	0.5486	6.9454	0.2577
28	4.0766	0.5054	6.4799	0.1806	1.979	0.0902	2.4441	0.1601		28	7.0635	0.4593	13.122	0.1336	2.6601	0.1423	4.8292	0.0586
Fig.6C										Fig.6D
X-axis	Y-axis									X-axis	Y-axis
	mean	SE	mean	SE	mean	SE	mean	SE			mean	SE	mean	SE	mean	SE	mean	SE
Days after anthesis (d)	CC		6-BA		HC		H6-BA			Days after anthesis (d)	CC		6-BA		HC		H6-BA
6	4.4266	1.0714	6.6972	1.0382	3.4787	0.3293	4.3888	0.1943		6	1.5579	0.074	3.7948	0.0637	0.3957	0.0302	1.6531	0.0185
9	8.067	0.4198	11.4822	0.0908	4.2445	0.828	8.9196	0.0316		9	3.1013	0.1982	5.4008	0.2334	2.8296	0.1207	3.3769	0.1409
12	9.023	0.454	11.1504	0.1066	5.688	0.455	10.0734	0.001		12	6.333	0.468	7.713	0.0135	3.966	0.208	5.2762	0.0174
15	12.2845	1.2038	14.5818	1.0628	10.3102	0.9787	15.7663	1.0647		15	8.565	1.1058	10.6049	1.2352	12.4684	0.2828	15.8885	1.3278
18	14.8307	0.5083	19.9934	0.6601	11.927	0.3084	18.4224	0.0934		18	16.5582	0.5543	18.0929	1.0666	14.0116	1.9464	15.5413	0.2225
21	7.7342	0.8035	10.2659	0.94	6.4719	0.4134	8.3982	0.334		21	6.7811	0.1678	15.3819	0.1184	4.7346	0.3971	5.8033	0.3438
24	4.2975	0.6798	7.1022	0.1394	4.128	0.5339	6.0859	0.3883		24	2.7509	0.2917	5.4726	0.6767	1.9336	0.4575	2.8184	0.2076
28	2.0306	0.0937	5.4571	0.1568	1.9367	0.0364	3.2518	0.0649		28	2.3043	0.0622	3.2198	0.0596	1.8119	0.0052	2.271	0.0222

## Sheet: Fig.7
Fig. 7 GA3 content for superior (A, B) and inferior kernels (C, D).
Fig.7A										Fig.7B
X-axis	Y-axis									X-axis	Y-axis
	mean	SE	mean	SE	mean	SE	mean	SE			mean	SE	mean	SE	mean	SE	mean	SE
Days after anthesis (d)	CC		6-BA		HC		H6-BA			Days after anthesis (d)	CC		6-BA		HC		H6-BA
3	63.9326	3.6395	41.5968	0.9057	55.2352	0.3943	48.03	0.9412		3	34.8369	1.0276	30.2859	1.6029	21.8998	0.0061	16.3846	1.6832
6	50.3333	3.1748	36.3153	1.7393	45.6382	2.7927	42.915	0.6377		6	44.1467	2.8021	36.1304	1.6391	31.6841	0.7877	23.2219	1.4525
9	29.5668	2.6358	22.8621	0.343	54.2169	1.4888	43.8914	2.3743		9	44.1467	0.2166	25.2423	0.5797	42.2651	1.155	31.2831	0.3532
12	27.5137	0.3024	25.5277	1.0109	37.6696	1.5752	30.9453	0.4129		12	17.8152	0.4235	15.4843	0.6627	34.7972	0.6861	24.8285	0.4494
15	28.4393	0.7442	32.3408	1.0503	35.7224	0.5726	36.3618	1.2294		15	25.7072	1.8886	31.787	1.5718	40.8507	0.8178	29.977	0.3175
18	25.6123	0.5296	27.1594	0.8087	46.1562	0.1373	48.8109	2.1947		18	38.0927	0.1391	40.1651	2.2553	35.0314	0.7274	36.9172	1.6597
21	22.0813	0.0667	27.3356	0.9086	30.0772	0.0997	35.3466	0.7253		21	30.733	0.2881	34.2889	0.9546	30.8177	0.06	34.5803	0.1209
24	30.479	1.0492	36.5697	1.1122	30.7032	0.4948	31.9232	0.6855		24	27.5491	0.9415	30.1908	0.5203	29.0165	0.8452	31.8252	0.591
28	17.1698	0.894	22.8042	0.2428	27.6459	0.1948	28.7618	1.5512		28	24.0476	0.2016	25.8769	1.9224	25.2258	2.7934	28.7162	0.9098
Fig.7C										Fig.7D
X-axis	Y-axis									X-axis	Y-axis
	mean	SE	mean	SE	mean	SE	mean	SE			mean	SE	mean	SE	mean	SE	mean	SE
Days after anthesis (d)	CC		6-BA		HC		H6-BA			Days after anthesis (d)	CC		6-BA		HC		H6-BA
6	50.3604	2.1576	42.2813	1.9808	57.9953	2.3099	48.3578	1.4908		6	14.7688	1.4074	25.8791	2.0958	17.4684	1.5261	45.7739	1.5002
9	24.2033	2.7104	20.3539	0.5733	49.3855	0.27	42.1094	1.8763		9	18.9316	0.6645	12.5731	0.4557	21.2002	0.9973	21.1879	0.517
12	22.2416	0.5761	5.84	0.1507	30.6028	0.517	19.653	0.7134		12	17.2845	0.7517	8.7998	0.3871	20.1604	0.4881	10.0751	0.1798
15	20.6662	0.3252	15.6601	1.3115	25.369	0.2977	22.2612	0.2569		15	20.9431	0.7735	13.3743	1.9552	28.3636	0.8089	13.0149	1.4199
18	25.5809	0.0736	13.7701	1.1978	23.9028	0.6514	22.6386	3.7661		18	31.6151	0.453	21.4374	0.2293	34.3745	1.6264	17.1953	0.0784
21	15.3661	1.0189	20.7695	0.7188	19.7166	0.8156	14.4802	0.2341		21	25.2951	1.0664	16.8038	0.3946	25.8427	0.7083	15.3158	0.0713
24	14.2462	0.4027	18.0058	0.2544	17.9439	2.65	8.4606	0.5651		24	21.7576	0.7352	11.7196	1.2736	22.2947	0.1652	0.9474	0.1555
28	10.427	0.1663	14.8566	1.0687	15.0529	0.2085	4.8106	0.8102		28	10.2821	0.3888	6.6726	0.2385	17.1104	2.2658	0.5237	0.0989

## Sheet: Fig.8
Fig. 8 IAA content for superior (A, B) and inferior kernels (C, D).
Fig.8A										Fig.8B
X-axis	Y-axis									X-axis	Y-axis
	mean	SE	mean	SE	mean	SE	mean	SE			mean	SE	mean	SE	mean	SE	mean	SE
Days after anthesis (d)	CC		6-BA		HC		H6-BA			Days after anthesis (d)	CC		6-BA		HC		H6-BA
3	0.2867	0.0307	0.3731	0.0413	0.2192	0.0051	0.2869	0.0208		3	0.2159	0.0018	0.341	0.0093	0.325	0.0011	0.3779	0.006
6	0.193	0.0126	0.3179	0.0153	0.4408	0.0157	0.8381	0.0026		6	0.0785	0.0058	0.2451	0.0337	0.5937	0.0527	0.905	0.0698
9	0.3204	0.0126	0.88	0.01	0.2178	0.0069	0.2391	0.0192		9	0.1378	0.0024	0.2038	0.0009	0.4568	0.0084	0.5078	0.0043
12	0.4492	0.0244	0.5455	0.0147	0.4212	0.0149	0.4633	0.0233		12	0.331	0.0033	0.4801	0.003	0.5135	0.0049	0.6205	0.0124
15	0.7857	0.0247	0.824	0.0053	0.6212	0.0209	0.6703	0.0138		15	0.451	0.0095	0.5021	0.0095	0.5021	0.0152	0.6582	0.0062
18	0.9012	0.0254	1.1761	0.0141	1.0137	0.0866	0.931	0.0512		18	0.5775	0.0103	0.5894	0.0421	0.6792	0.0073	0.7631	0.0358
21	0.533	0.0096	0.7873	0.0154	0.8441	0.0556	0.6158	0.0156		21	0.5303	0.028	0.5934	0.048	0.9399	0.0669	0.5454	0.0289
24	0.6632	0.0274	0.7227	0.03	0.5646	0.0041	0.3432	0.0049		24	0.6519	0.0452	0.7921	0.0392	0.6757	0.0097	0.364	0.0076
28	0.3844	0.0419	0.4762	0.0109	0.3005	0.0717	0.1022	0.0072		28	0.1347	0.0193	0.3026	0.0092	0.6618	0.0725	0.2269	0.0045
Fig.8C										Fig.8D
X-axis	Y-axis									X-axis	Y-axis
	mean	SE	mean	SE	mean	SE	mean	SE			mean	SE	mean	SE	mean	SE	mean	SE
Days after anthesis (d)	CC		6-BA		HC		H6-BA			Days after anthesis (d)	CC		6-BA		HC		H6-BA
6	0.1593	0.0022	0.2828	0.0086	0.5326	0.0353	0.4996	0.0044		6	0.1167	0.0079	0.3057	0.0166	0.1414	0.0213	0.5171	0.0597
9	0.2153	0.0074	0.3156	0.0054	0.3764	0.0276	0.5732	0.0641		9	0.1411	0.0106	0.2275	0.0112	0.1767	0.0025	0.278	0.0094
12	0.2649	0.0039	0.2879	0.0185	0.411	0.0059	0.6466	0.0175		12	0.207	0.007	0.283	0.0064	0.3028	0.0053	0.3639	0.0054
15	0.3598	0.0138	0.4532	0.0059	0.6691	0.0451	0.9001	0.0937		15	0.3866	0.0111	0.4556	0.0075	0.2209	0.0203	0.3411	0.015
18	0.4009	0.0391	0.4832	0.0104	0.9686	0.0495	0.9406	0.0668		18	0.528	0.0352	0.5745	0.0381	0.3311	0.0372	0.6635	0.0245
21	0.2675	0.0075	0.4771	0.0134	0.6348	0.0231	0.5927	0.0257		21	0.2876	0.0048	0.3298	0.0065	0.304	0.0485	0.6363	0.0337
24	0.2459	0.064	0.3625	0.0419	0.474	0.0109	0.3107	0.0249		24	0.3964	0.0162	0.441	0.0106	0.2892	0.0306	0.3838	0.0216
28	0.1623	0.0078	0.1079	0.0041	0.097	0.0006	0.1193	0.0007		28	0.2575	0.0175	0.2958	0.0042	0.1503	0.0398	0.2042	0.0092

## Sheet: Fig.9
Fig. 9 ABA content for superior (A, B) and inferior kernels (C, D).
Fig.9A										Fig.9B
X-axis	Y-axis									X-axis	Y-axis
	mean	SE	mean	SE	mean	SE	mean	SE			mean	SE	mean	SE	mean	SE	mean	SE
Days after anthesis (d)	CC		6-BA		HC		H6-BA			Days after anthesis (d)	CC		6-BA		HC		H6-BA
3	44.1526	1.9304	32.202	1.8176	56.7481	5.4852	39.6219	0.9417		3	22.4846	1.4243	19.9992	0.5454	32.8055	1.687	25.5067	2.2137
6	43.9557	1.2584	36.1393	0.9255	55.3602	0.432	43.3732	1.1842		6	26.8196	0.1242	22.053	0.8471	52.4909	3.2858	44.4546	0.468
9	65.9733	2.6602	59.2944	0.143	66.7469	0.6324	54.4843	1.7191		9	35.6557	2.186	31.2711	1.7845	57.2268	0.7676	16.1802	0.6344
12	56.6171	2.164	47.7214	1.7198	81.4794	2.051	76.2299	1.4517		12	52.791	0.5212	37.5901	1.6036	63.1599	0.6669	31.2348	1.5948
15	53.1646	3.2775	43.4238	1.3395	113.14	0.5298	86.1005	1.0523		15	69.7995	1.7358	42.3083	1.3455	71.2575	2.1395	26.5837	1.6172
18	68.6821	3.1798	55.2245	1.8256	120.842	7.0029	108.999	6.3563		18	106.836	1.1035	92.9428	2.1484	112.881	2.0463	86.8174	2.9678
21	105.829	6.5902	101.946	0.6395	98.6208	2.0162	85.0252	1.2204		21	118.083	1.8705	109.275	8.4445	102.318	0.8931	38.6532	1.2312
24	63.7351	2.507	105.513	2.8412	74.9354	6.9005	62.2633	1.5469		24	72.8493	1.572	41.7878	0.9565	53.8017	0.0149	27.7211	2.0186
28	54.009	1.4476	69.1531	1.3515	60.8504	2.0193	50.8627	5.953		28	54.1485	3.0416	33.5782	10.068	42.2658	0.7005	27.2385	1.1696
Fig.9C										Fig.9D
X-axis	Y-axis									X-axis	Y-axis
	mean	SE	mean	SE	mean	SE	mean	SE			mean	SE	mean	SE	mean	SE	mean	SE
Days after anthesis (d)	CC		6-BA		HC		H6-BA			Days after anthesis (d)	CC		6-BA		HC		H6-BA
6	36.4618	0.3721	26.3504	0.8505	46.9476	3.5211	30.9739	0.0844		6	16.1789	4.2328	10.704	1.1464	33.5946	0.624	14.708	1.5526
9	70.3356	4.7199	54.6769	1.0827	81.2328	3.299	75.5166	2.9312		9	42.5534	5.3124	23.7344	0.7651	46.7439	0.9803	22.7194	1.048
12	80.6165	2.3771	74.5988	0.9184	110.721	1.9476	104.774	1.7776		12	29.0224	1.9861	26.0538	0.9012	39.9513	0.2087	32.7221	1.6915
15	99.209	1.9433	96.3054	2.4543	92.3352	6.1784	90.0045	2.4766		15	39.3433	3.1313	37.5487	2.6455	73.2466	3.6147	62.8213	1.7215
18	51.3895	13.423	42.6191	1.2516	44.8937	2.9431	74.7038	3.0259		18	70.4687	3.7953	56.058	1.1243	77.885	2.2261	67.377	0.3844
21	48.614	1.9015	40.7227	1.6248	48.2756	0.7193	62.9772	1.7221		21	88.6369	9.4634	76.6214	4.5227	58.3673	2.3732	48.6466	0.6945
24	55.8014	2.049	45.5054	1.3243	46.8532	2.2387	60.8956	2.0173		24	59.1484	1.8402	45.0324	1.4135	33.4929	0.7307	25.5606	0.8013
28	33.9616	1.4353	30.1287	2.248	35.4213	1.4513	48.5679	2.4577		28	24.1334	1.9548	19.1077	0.6411	25.7533	0.0185	15.5237	0.1656

## Sheet: Fig.10
Fig. 10 Relationship between grain-filling rate and the hormone concentrations in kernels.
Fig.10A						Fig.10B						Fig.10C						Fig.10D
X-axis	Y-axis		X-axis	Y-axis		X-axis	Y-axis		X-axis	Y-axis		X-axis	Y-axis		X-axis	Y-axis		X-axis	Y-axis		X-axis	Y-axis
r=0.72**			r=0.71**			r= - 0.38**			r=0.56**			r=0.35**			r=0.54**			r=0.48**			r=0.50**
ZR	Grain filling rate		ZR	Grain filling rate		GA3	Grain filling rate		GA3	Grain filling rate		IAA	Grain filling rate		IAA	Grain filling rate		ABA	Grain filling rate		ABA	Grain filling rate
1.4674	0.5094		17.2916	1.689		63.9326	0.5094		25.6123	1.689		0.2867	0.5094		0.9012	1.689		44.1526	0.5094		68.6821	1.689
10.9876	0.8468		12.1594	1.2496		50.3333	0.8468		22.0813	1.2496		0.193	0.8468		0.533	1.2496		43.9557	0.8468		105.829	1.2496
7.0209	1.2889		4.8492	0.8001		29.5668	1.2889		30.479	0.8001		0.3204	1.2889		0.6632	0.8001		65.9733	1.2889		63.7351	0.8001
6.5516	1.7107		4.0766	0.3839		27.5137	1.7107		17.1698	0.3839		0.4492	1.7107		0.3844	0.3839		56.6171	1.7107		54.009	0.3839
14.3787	1.8864		19.531	1.7894		28.4393	1.8864		27.1594	1.7894		0.7857	1.8864		1.1761	1.7894		53.1646	1.8864		55.2245	1.7894
5.2961	0.5631		18.1458	1.2867		41.5968	0.5631		27.3356	1.2867		0.3731	0.5631		0.7873	1.2867		32.202	0.5631		101.946	1.2867
12.4396	0.9216		8.4811	0.7929		36.3153	0.9216		36.5697	0.7929		0.3179	0.9216		0.7227	0.7929		36.1393	0.9216		105.513	0.7929
14.029	1.3927		6.4799	0.3595		22.8621	1.3927		22.8042	0.3595		0.88	1.3927		0.4762	0.3595		59.2944	1.3927		69.1531	0.3595
12.5534	1.8456		13.3731	1.7019		25.5277	1.8456		46.1562	1.7019		0.5455	1.8456		1.0137	1.7019		47.7214	1.8456		120.842	1.7019
15.4403	2.0278		5.1958	1.2898		32.3408	2.0278		30.0772	1.2898		0.824	2.0278		0.8441	1.2898		43.4238	2.0278		98.6208	1.2898
1.1391	0.4609		4.5575	0.8589		55.2352	0.4609		30.7032	0.8589		0.2192	0.4609		0.5646	0.8589		56.7481	0.4609		74.9354	0.8589
5.8659	0.8113		1.979	0.4399		45.6382	0.8113		27.6459	0.4399		0.4408	0.8113		0.3005	0.4399		55.3602	0.8113		60.8504	0.4399
5.7661	1.2754		20.171	1.7469		54.2169	1.2754		48.8109	1.7469		0.2178	1.2754		0.931	1.7469		66.7469	1.2754		108.999	1.7469
3.5452	1.7099		17.1401	1.3654		37.6696	1.7099		35.3466	1.3654		0.4212	1.7099		0.6158	1.3654		81.4794	1.7099		85.0252	1.3654
8.9309	1.8864		5.5492	0.9589		35.7224	1.8864		31.9232	0.9589		0.6212	1.8864		0.3432	0.9589		113.14	1.8864		62.2633	0.9589
2.441	0.5329		2.4441	0.5369		48.03	0.5329		28.7618	0.5369		0.2869	0.5329		0.1022	0.5369		39.6219	0.5329		50.8627	0.5369
7.7582	0.9234		14.8307	1.1489		42.915	0.9234		25.5809	1.1489		0.8381	0.9234		0.4009	1.1489		43.3732	0.9234		51.3895	1.1489
6.3945	1.4017		7.7342	0.7118		43.8914	1.4017		15.3661	0.7118		0.2391	1.4017		0.2675	0.7118		54.4843	1.4017		48.614	0.7118
5.7002	1.8035		4.2975	0.3949		30.9453	1.8035		14.2462	0.3949		0.4633	1.8035		0.2459	0.3949		76.2299	1.8035		55.8014	0.3949
17.8682	1.9353		2.0306	0.1648		36.3618	1.9353		10.427	0.1648		0.6703	1.9353		0.1623	0.1648		86.1005	1.9353		33.9616	0.1648
4.4266	0.7135		19.9934	1.4076		50.3604	0.7135		13.7701	1.4076		0.1593	0.7135		0.4832	1.4076		36.4618	0.7135		42.6191	1.4076
8.067	1.227		10.2659	0.9587		24.2033	1.227		20.7695	0.9587		0.2153	1.227		0.4771	0.9587		70.3356	1.227		40.7227	0.9587
9.023	1.6007		7.1022	0.6043		22.2416	1.6007		18.0058	0.6043		0.2649	1.6007		0.3625	0.6043		80.6165	1.6007		45.5054	0.6043
12.2845	1.5446		5.4571	0.3048		20.6662	1.5446		14.8566	0.3048		0.3598	1.5446		0.1079	0.3048		99.209	1.5446		30.1287	0.3048
6.6972	1.0271		11.927	1.1603		42.2813	1.0271		23.9028	1.1603		0.2828	1.0271		0.9686	1.1603		26.3504	1.0271		44.8937	1.1603
11.4822	1.6515		6.4719	0.7703		20.3539	1.6515		19.7166	0.7703		0.3156	1.6515		0.6348	0.7703		54.6769	1.6515		48.2756	0.7703
11.1504	1.9686		4.128	0.4688		5.84	1.9686		17.9439	0.4688		0.2879	1.9686		0.474	0.4688		74.5988	1.9686		46.8532	0.4688
14.5818	1.8259		1.9367	0.2245		15.6601	1.8259		15.0529	0.2245		0.4532	1.8259		0.097	0.2245		96.3054	1.8259		35.4213	0.2245
3.4787	0.6778		18.4224	1.2543		57.9953	0.6778		22.6386	1.2543		0.5326	0.6778		0.9406	1.2543		46.9476	0.6778		74.7038	1.2543
4.2445	1.2359		8.3982	0.7736		49.3855	1.2359		14.4802	0.7736		0.3764	1.2359		0.5927	0.7736		81.2328	1.2359		62.9772	0.7736
5.688	1.5882		6.0859	0.414		30.6028	1.5882		8.4606	0.414		0.411	1.5882		0.3107	0.414		110.721	1.5882		60.8956	0.414
10.3102	1.5144		3.2518	0.1608		25.369	1.5144		4.8106	0.1608		0.6691	1.5144		0.1193	0.1608		92.3352	1.5144		48.5679	0.1608
4.3888	0.6451		21.3638	2.1861		48.3578	0.6451		38.0927	2.1861		0.4996	0.6451		0.5775	2.1861		30.9739	0.6451		106.836	2.1861
8.9196	1.1199		14.6374	1.8972		42.1094	1.1199		30.733	1.8972		0.5732	1.1199		0.5303	1.8972		75.5166	1.1199		118.083	1.8972
10.0734	1.5582		7.6857	1.4687		19.653	1.5582		27.5491	1.4687		0.6466	1.5582		0.6519	1.4687		104.774	1.5582		72.8493	1.4687
15.7663	1.6197		7.0635	0.923		22.2612	1.6197		24.0476	0.923		0.9001	1.6197		0.1347	0.923		90.0045	1.6197		54.1485	0.923
3.7833	0.3942		28.9451	2.1072		34.8369	0.3942		40.1651	2.1072		0.2159	0.3942		0.5894	2.1072		22.4846	0.3942		92.9428	2.1072
13.4032	0.7607		20.1823	1.8457		44.1467	0.7607		34.2889	1.8457		0.0785	0.7607		0.5934	1.8457		26.8196	0.7607		109.275	1.8457
7.7227	1.2793		13.8639	1.499		44.1467	1.2793		30.1908	1.499		0.1378	1.2793		0.7921	1.499		35.6557	1.2793		41.7878	1.499
12.318	1.8237		13.122	1.0462		17.8152	1.8237		25.8769	1.0462		0.331	1.8237		0.3026	1.0462		52.791	1.8237		33.5782	1.0462
18.9676	2.175		16.7361	1.999		25.7072	2.175		35.0314	1.999		0.451	2.175		0.6792	1.999		69.7995	2.175		112.881	1.999
5.473	0.4899		10.8716	1.8		30.2859	0.4899		30.8177	1.8		0.341	0.4899		0.9399	1.8		19.9992	0.4899		102.318	1.8
19.1135	0.9543		5.4395	1.4694		36.1304	0.9543		29.0165	1.4694		0.2451	0.9543		0.6757	1.4694		22.053	0.9543		53.8017	1.4694
10.683	1.5067		2.6601	1.0068		25.2423	1.5067		25.2258	1.0068		0.2038	1.5067		0.6618	1.0068		31.2711	1.5067		42.2658	1.0068
14.1275	1.9638		22.7788	1.999		15.4843	1.9638		36.9172	1.999		0.4801	1.9638		0.7631	1.999		37.5901	1.9638		86.8174	1.999
21.715	2.173		12.5303	1.8158		31.787	2.173		34.5803	1.8158		0.5021	2.173		0.5454	1.8158		42.3083	2.173		38.6532	1.8158
1.7299	0.3212		6.9454	1.5268		21.8998	0.3212		31.8252	1.5268		0.325	0.3212		0.364	1.5268		32.8055	0.3212		27.7211	1.5268
2.9497	0.6613		4.8292	1.1124		31.6841	0.6613		28.7162	1.1124		0.5937	0.6613		0.2269	1.1124		52.4909	0.6613		27.2385	1.1124
6.3768	1.1399		16.5582	1.984		42.2651	1.1399		31.6151	1.984		0.4568	1.1399		0.528	1.984		57.2268	1.1399		70.4687	1.984
8.345	1.6314		6.7811	1.7847		34.7972	1.6314		25.2951	1.7847		0.5135	1.6314		0.2876	1.7847		63.1599	1.6314		88.6369	1.7847
13.5331	1.9532		2.7509	1.3642		40.8507	1.9532		21.7576	1.3642		0.5021	1.9532		0.3964	1.3642		71.2575	1.9532		59.1484	1.3642
2.398	0.3939		2.3043	0.7949		16.3846	0.3939		10.2821	0.7949		0.3779	0.3939		0.2575	0.7949		25.5067	0.3939		24.1334	0.7949
4.8979	0.7894		18.0929	2.0196		23.2219	0.7894		21.4374	2.0196		0.905	0.7894		0.5745	2.0196		44.4546	0.7894		56.058	2.0196
8.6385	1.2849		15.3819	1.686		31.2831	1.2849		16.8038	1.686		0.5078	1.2849		0.3298	1.686		16.1802	1.2849		76.6214	1.686
10.278	1.732		5.4726	1.2498		24.8285	1.732		11.7196	1.2498		0.6205	1.732		0.441	1.2498		31.2348	1.732		45.0324	1.2498
15.5933	1.9868		3.2198	0.7422		29.977	1.9868		6.6726	0.7422		0.6582	1.9868		0.2958	0.7422		26.5837	1.9868		19.1077	0.7422
1.5579	0.5293		14.0116	1.935		14.7688	0.5293		34.3745	1.935		0.1167	0.5293		0.3311	1.935		16.1789	0.5293		77.885	1.935
3.1013	0.9096		4.7346	1.7812		18.9316	0.9096		25.8427	1.7812		0.1411	0.9096		0.304	1.7812		42.5534	0.9096		58.3673	1.7812
6.333	1.3937		1.9336	1.3201		17.2845	1.3937		22.2947	1.3201		0.207	1.3937		0.2892	1.3201		29.0224	1.3937		33.4929	1.3201
8.565	1.8255		1.8119	0.69		20.9431	1.8255		17.1104	0.69		0.3866	1.8255		0.1503	0.69		39.3433	1.8255		25.7533	0.69
3.7948	0.6596		15.5413	1.9237		25.8791	0.6596		17.1953	1.9237		0.3057	0.6596		0.6635	1.9237		10.704	0.6596		67.377	1.9237
5.4008	1.1808		5.8033	1.7241		12.5731	1.1808		15.3158	1.7241		0.2275	1.1808		0.6363	1.7241		23.7344	1.1808		48.6466	1.7241
7.713	1.7329		2.8184	1.3359		8.7998	1.7329		0.9474	1.3359		0.283	1.7329		0.3838	1.3359		26.0538	1.7329		25.5606	1.3359
10.6049	2.0619		2.271	0.8103		13.3743	2.0619		0.5237	0.8103		0.4556	2.0619		0.2042	0.8103		37.5487	2.0619		15.5237	0.8103
0.3957	0.4456					17.4684	0.4456					0.1414	0.4456					33.5946	0.4456
2.8296	0.7613					21.2002	0.7613					0.1767	0.7613					46.7439	0.7613
3.966	1.2048					20.1604	1.2048					0.3028	1.2048					39.9513	1.2048
12.4684	1.677					28.3636	1.677					0.2209	1.677					73.2466	1.677
1.6531	0.5131					45.7739	0.5131					0.5171	0.5131					14.708	0.5131
3.3769	0.9064					21.1879	0.9064					0.278	0.9064					22.7194	0.9064
5.2762	1.3922					10.0751	1.3922					0.3639	1.3922					32.7221	1.3922
15.8885	1.798					13.0149	1.798					0.3411	1.798					62.8213	1.798

[truncated: 1 more sheets: Fig.11]
