# Supplementary material for: Exogenous Cytokinins Increase Grain Yield of Winter Wheat Cultivars by Improving Stay-Green Characteristics under Heat Stress
Source: PLoS One. 2016 May 20;11(5):e0155437. doi: 10.1371/journal.pone.0155437 (PMC4874672; doi:10.1371/journal.pone.0155437)
Supplement: S2 Dataset — Yield components, grain filling period, grain filling rate, the mean endosperm cell division rate and max endosperm cell number of superior and inferior kernels under ambient (AT) and elevated temperature (ET) conditions. Tables 1–3 were created based on this excel file. (XLS) [file pone.0155437.s002.xls]

## Sheet: Table 1
Table 1. Effect of exogenous 6-BA on factors of wheat yield under ambient (AT) and elevated temperature (ET) conditions
	Treatment		Total mount	level of significance (0.05)			Treatment		Superior	level of significance (0.05)			Treatment		Inferior	level of significance (0.05)
Wennong 6	AT	CC	45.8	a		Wennong 6	AT	CC	31.6	a		Wennong 6	AT	CC	14.2	a
		6-BA	45.4	a				6-BA	31.1	a				6-BA	14.3	a
	ET	HC	33.9	b			ET	HC	27.9	b			ET	HC	6	c
		H6-BA	34.8	b				H6-BA	28.1	b				H6-BA	6.7	b
Jimai 20	AT	CC	34.1	b		Jimai 20	AT	CC	26.8	c		Jimai 20	AT	CC	7.3	bc
		6-BA	34.9	b				6-BA	27	c				6-BA	7.9	b
	ET	HC	28.4	d			ET	HC	25.5	d			ET	HC	2.9	d
		H6-BA	31.9	c				H6-BA	26.9	c				H6-BA	5	c
	Treatment		Kernel weight	level of significance (0.05)			Treatment		Grain yield	level of significance (0.05)
Wennong 6	AT	CC	39.7	b		Wennong 6	AT	CC	724.8	b
		6-BA	40.8	a				6-BA	773.9	a
	ET	HC	38.8	c			ET	HC	582.4	f
		H6-BA	39.4	b				H6-BA	638.1	e
Jimai 20	AT	CC	32.4	e		Jimai 20	AT	CC	652.2	d
		6-BA	33.4	d				6-BA	667.2	c
	ET	HC	31.5	f			ET	HC	481.2	g
		H6-BA	33.5	d				H6-BA	559.8	f

## Sheet: Table 2
Table 2. Effect of exogenous 6-BA on active grain filling period and mean grain filling rate of superior and inferior kernels under ambient (AT) and elevated temperature (ET) conditions.
	Active grain filling period
	Treatment		Superior	level of significance (0.05)	Inferior	level of significance (0.05)
Wennong 6	AT	CC	30.59	cd	28.55	a
		6-BA	34.28	ab	28.53	a
	ET	HC	32.54	bc	26.7	b
		H6-BA	35.56	a	28.96	a
Jimai 20	AT	CC	27.8	e	23.81	c
		6-BA	27.46	e	24.63	c
	ET	HC	28.7	de	22.92	d
		H6-BA	29.54	de	22.74	d
	Mean grain filling rate
	Treatment		Superior	level of significance (0.05)	Inferior	level of significance (0.05)
Wennong 6	AT	CC	1.5	a	1.33	b
		6-BA	1.47	b	1.41	a
	ET	HC	1.36	cd	1.29	c
		H6-BA	1.37	cd	1.3	c
Jimai 20	AT	CC	1.26	f	1.08	e
		6-BA	1.34	d	1.17	d
	ET	HC	1.17	g	1.05	f
		H6-BA	1.3	e	1.1	e

## Sheet: Table 3
Table 3. Effect of exogenous 6-BA on the mean endosperm cell division rate and max endosperm cell number of superior and inferior kernels under ambient (AT) and elevated temperature (ET) conditions.
	Max endosperm cell number
	Treatment		Superior	level of significance (0.05)	Inferior	level of significance (0.05)
Wennong 6	AT	CC	194	c	72.85	bc
		6-BA	208.54	a	79.54	a
	ET	HC	18.1	d	59.4	e
		H6-BA	201.92	b	69.35	sd
Jimai 20	AT	CC	166.51	f	67.88	d
		6-BA	180.69	e	74.18	bc
	ET	HC	138.24	h	58.37	e
		H6-BA	152.11	g	65.06	d
	Mean endosperm cell division rate
	Treatment		Superior	level of significance (0.05)	Inferior	level of significance (0.05)
Wennong 6	AT	CC	14.22	b	3.09	d
		6-BA	13.33	c	4.17	b
	ET	HC	12.87	c	2.94	d
		H6-BA	13.33	c	4.07	b
Jimai 20	AT	CC	14.42	b	4.04	b
		6-BA	16.63	a	4.62	a
	ET	HC	10.87	d	3.16	cd
		H6-BA	10.96	d	3.53	c
